# Supplementary material for: Optimization of Polylactide-Co-Glycolide-Rifampicin Nanoparticle Synthesis, In Vitro Study of Mucoadhesion and Drug Release
Source: Polymers (Basel). 2024 Aug 30;16(17):2466. doi: 10.3390/polym16172466 (PMC11397862; doi:10.3390/polym16172466)
Supplement: Supplementary file 1 [file polymers-16-02466-s001.zip]

Archive with 1 entries (1 files):
- polymers-3132423-supplementary.pdf
